# Supplementary material for: Dim light at night disrupts the sleep-wake cycle and exacerbates abnormal EEG activity in Cntnap2 knockout mice: implications for autism spectrum disorders
Source: Mol Autism. 2025 Dec 18;16:62. doi: 10.1186/s13229-025-00689-7 (PMC12713241; doi:10.1186/s13229-025-00689-7)
Supplement: Supplementary file 2 — Supplementary Material 2 [file 13229_2025_689_MOESM2_ESM.xlsx]

## Sheet: Table1
	Supplementary Table 1. Sex difference in Figure 1
	Description: sex difference	Genotype	Statistical test	Sample size	Statistical results
	Daytime sleep	WT	unpaired t-test	8 male and 8 female	t=0.7451, df=14	p=0.4685
		KO	unpaired t-test	10 male and 8 female	t=0.6724, df=16	p=0.5109
	Nighttime sleep	WT	unpaired t-test	8 male and 8 female	t=0.7451, df=14	p=0.4685
		KO	unpaired t-test	10 male and 8 female	t=0.6724, df=16	p=0.5109
	Episode duraiton of wakefulness (Day)	WT	unpaired t-test	8 male and 8 female	t=0.7222, df=14	p=0.4820
		KO	unpaired t-test	10 male and 8 female	t=2.572, df=16	p=0.0205
	Episode duraiton of wakefulness (Night)	WT	unpaired t-test	8 male and 8 female	t=1.096, df=14	p=0.2916
		KO	Mann-Whitney test	10 male and 8 female	U = 25	p=0.2031
	Episode duraiton of NREM sleep (Day)	WT	unpaired t-test	8 male and 8 female	t=0.8587, df=14	p=0.4050
		KO	Mann-Whitney test	10 male and 8 female	U = 31	p=0.4598
	Episode duraiton of NREM sleep (Night)	WT	unpaired t-test	8 male and 8 female	t=0.4621, df=14	p=0.6511
		KO	Mann-Whitney test	10 male and 8 female	U = 14	p=0.0205
	Episode duraiton of REM sleep (Day)	WT	Mann-Whitney test	8 male and 8 female	U = 29	p=0.7984
		KO	Mann-Whitney test	10 male and 8 female	U = 24	p=0.1728
	Episode duraiton of REM sleep (Night)	WT	unpaired t-test	7 male and 8 female	t=1.430, df=13	p=0.1762
		KO	Mann-Whitney test	10 male and 8 female	U = 37	p=0.9298
	Bout number of wakefulness (Day)	WT	Mann-Whitney test	8 male and 8 female	U = 30.5	p=0.8996
		KO	unpaired t-test	10 male and 8 female	t=1.523, df=16	p=0.1472
	Bout number of wakefulness (Night)	WT	Mann-Whitney test	8 male and 8 female	U = 20.5	p=0.2527
		KO	unpaired t-test	10 male and 8 female	t=2.608, df=16	p=0.019
	Bout number of NREM sleep (Day)	WT	Mann-Whitney test	8 male and 8 female	U = 18	p=0.154
		KO	unpaired t-test	10 male and 8 female	t=1.631, df=16	p=0.1223
	Bout number of NREM sleep (Night)	WT	Mann-Whitney test	8 male and 8 female	U = 27.5	p=0.6629
		KO	unpaired t-test	10 male and 8 female	t=1.868, df=16	p=0.0801
	Bout number of REM sleep (Day)	WT	Mann-Whitney test	8 male and 8 female	U = 18.5	p=0.1674
		KO	Mann-Whitney test	10 male and 8 female	U = 15	p=0.0263
	Bout number of REM sleep (Night)	WT	unpaired t-test	7 male and 8 female	t=1.153, df=13	p=0.2699
		KO	unpaired t-test	10 male and 8 female	t=0.7667, df=16	p=0.4544
	Time course of wakefulness	WT	RM two way ANOVA	8 male and 8 female	Interaction: F (23, 322) = 1.302, p = 0.1625
					Time effect: F (7.008, 98.12) = 24.94, P<0.0001
					Sex effect: F (1, 14) = 2.807, p = 0.1161
		KO	RM two way ANOVA	10 male and 8 female	Interaction: F (23, 322) = 1.302, p = 0.1625
					Time effect: F (7.008, 98.12) = 24.94, P<0.0001
					Sex effect: F (1, 14) = 2.807, p = 0.1161
	Time course of NREM sleep	WT	RM two way ANOVA	8 male and 8 female	Interaction: F (23, 322) = 1.301, p = 0.1631
					Time effect: F (6.987, 97.82) = 24.78, p < 0.0001
					Sex effect: F (1, 14) = 1.764, p = 0.2053
		KO	RM two way ANOVA	10 male and 8 female	Interaction: F (23, 368) = 0.6521, p = 0.8904
					Time effect: F (7.911, 126.6) = 17.21, p < 0.0001
					Sex effect: F (1, 16) = 0.1099, p = 0.0574
	Time course of REM sleep	WT	RM two way ANOVA	8 male and 8 female	Interaction: F (23, 322) = 0.9500, p = 0.5310
					Time effect: F (7.079, 99.11) = 14.43, p < 0.0001
					Sex effect: F (1, 14) = 3.025, p = 0.1039
		KO	RM two way ANOVA	10 male and 8 female	Interaction: F (23, 368) = 0.8257, p = 0.6989
					Time effect: F (8.041, 128.7) = 10.49, p < 0.0001
					Sex effect: F (1, 16) = 3.738, p = 0.0711

## Sheet: Table2
	Supplementary Table 2: Statistical details
	Panel	Description	Statistical test	Sample size	Statistical results
	1B	Daytime sleep	unpaired t-test	WT: 16, KO 18	t=4.548, df=32	p<0.0001
		Nighttime sleep	unpaired t-test	WT: 16, KO 18	t=4.548, df=32	p<0.0001
	1C	Episode duration of wakefulness (day)	Mann-Whitney U test	WT: 16, KO 18	U = 50	p=0.0008
		Episode duration of wakefulness (night)	Mann-Whitney U test	WT: 16, KO 18	U = 26	p<0.0001
	1D	Episode duration of NREM sleep (day)	Mann-Whitney U test	WT: 16, KO 18	U = 40	p=0.0002
		Episode duration of NREM sleep (night)	Mann-Whitney U test	WT: 16, KO 18	U = 64	p=0.0049
	1E	Episode duration of REM sleep (day)	Mann-Whitney U test	WT: 16, KO 18	U = 61	p=0.0035
		Episode duration of REM sleep (night)	Mann-Whitney U test	WT: 16, KO 18	U = 75.5	p=0.0308
	1F	Bout number of wakefulness (day)	Mann-Whitney U test	WT: 16, KO 18	U = 36.5	p<0.0001
		Bout number of wakefulness (night)	Mann-Whitney U test	WT: 16, KO 18	U = 35	p<0.0001
	1G	Bout number of NREM sleep (day)	Mann-Whitney U test	WT: 16, KO 18	U = 50.5	p=0.0008
		Bout number of NREM sleep (night)	Mann-Whitney U test	WT: 16, KO 18	U = 31	p<0.0001
	1H	Bout number of REM sleep (day)	Mann-Whitney U test	WT: 16, KO 18	U = 68	p=0.0076
		Bout number of REM sleep (night)	Mann-Whitney U test	WT: 16, KO 18	U = 40	p=0.0003
	1I	Time course of wakefulness	Two-way RM ANOVA	WT: 16, KO 18	Time x genotype: F (23, 736) = 2.798	p<0.0001
			with Geisser-Greenhouse's correction		Time: F (11.41, 365.2) = 40.88	p<0.0001
					genotype: F (1, 32) = 4.386	p=0.0442
	1J	Time course of NREM sleep	Two-way RM ANOVA	WT: 16, KO 18	Time x genotype: F (23, 736) = 2.889	p<0.0001
			with Geisser-Greenhouse's correction		Time: F (11.40, 364.9) = 40.47	p<0.0001
					genotype: F (1, 32) = 3.010	p=0.0924
	1K	Time course of REM sleep	Two-way RM ANOVA	WT: 16, KO 18	Time x genotype: F (23, 736) = 1.644	p=0.0296
			with Geisser-Greenhouse's correction		Time: F (23, 736) = 23.56	p<0.0001
					genotype: F (1, 32) = 4.592	p=0.0398
	2B	Time course of wakefulness (WT, female)	Two-way RM ANOVA	Baseline: 8, DLaN:7	Time x DLaN: F (23, 299) = 2.840	p<0.0001
			with Geisser-Greenhouse's correction		Time: F (6.927, 90.05) = 22.62	p<0.0001
					DLaN: F (1, 13) = 0.3119	p=0.5860
	2C	Time course of NREM sleep (WT, female)	Two-way RM ANOVA	Baseline: 8, DLaN:7	Time x DLaN: F (23, 299) = 2.899	p<0.0001
			with Geisser-Greenhouse's correction		Time: F (6.904, 89.75) = 22.56	p<0.0001
					DLaN: F (1, 13) = 0.2021	p=0.6604
	2D	Time course of REM sleep (WT, female)	Two-way RM ANOVA	Baseline: 8, DLaN:7	Time x DLaN: F (23, 299) = 1.768	p=0.0177
			with Geisser-Greenhouse's correction		Time: F (23, 299) = 13.19	p<0.0001
					DLaN: F (1, 13) = 0.1767	p=0.6811
	2E	Time course of wakefulness (WT, male)	Two-way RM ANOVA	Baseline: 8, DLaN:8	Time x DLaN: F (23, 322) = 1.632	p=0.0353
			with Geisser-Greenhouse's correction		Time: F (8.093, 113.3) = 25.50	p<0.0001
					DLaN: F (1, 14) = 1.487	p=0.2428
	2F	Time course of NREM sleep (WT, male)	Two-way RM ANOVA	Baseline: 8, DLaN:8	Time x DLaN: F (23, 322) = 1.555	p=0.0520
			with Geisser-Greenhouse's correction		Time: F (8.146, 114.0) = 24.05	p<0.0001
					DLaN: F (1, 14) = 1.937	p=0.1857
	2G	Time course of REM sleep (WT, male)	Two-way RM ANOVA	Baseline: 8, DLaN:8	Time x DLaN: F (23, 322) = 1.444	p=0.0877
			with Geisser-Greenhouse's correction		Time: F (7.185, 100.6) = 18.98	p<0.0001
					DLaN: F (1, 14) = 0.9435	p=0.3479
	2H	Time course of wakefulness (KO, female)	Two-way RM ANOVA	Baseline: 8, DLaN:8	Time x DLaN: F (23, 322) = 3.781	p<0.0001
			with Geisser-Greenhouse's correction		Time: F (6.665, 93.31) = 15.87	p<0.0001
					DLaN: F (1, 14) = 3.041	p=0.1031
	2I	Time course of NREM sleep (KO, female)	Two-way RM ANOVA	Baseline: 8, DLaN:8	Time x DLaN: F (23, 322) = 3.754	p<0.0001
			with Geisser-Greenhouse's correction		Time: F (6.647, 93.06) = 15.31	p<0.0001
					DLaN: F (1, 14) = 2.498	p=0.1363
	2J	Time course of REM sleep (KO, female)	Two-way RM ANOVA	Baseline: 8, DLaN:8	Time x DLaN: F (23, 322) = 2.878	p<0.0001
			with Geisser-Greenhouse's correction		Time: F (6.561, 91.85) = 12.13	p<0.0001
					DLaN: F (1, 14) = 1.176	p=0.2965
	2K	Time course of wakefulness (KO, male)	Two-way RM ANOVA	Baseline: 10, DLaN:7	Time x DLaN: F (23, 345) = 2.312	p=0.0007
			with Geisser-Greenhouse's correction		Time: F (8.028, 120.4) = 14.79	p<0.0001
					DLaN: F (1, 15) = 1.422	p=0.2515
	2L	Time course of NREM sleep (KO, male)	Two-way RM ANOVA	Baseline: 10, DLaN:7	Time x DLaN: F (23, 345) = 2.358	p=0.0005
			with Geisser-Greenhouse's correction		Time: F (8.464, 127.0) = 13.75	p<0.0001
					DLaN: F (1, 15) = 0.8950	p=0.3591
	2M	Time course of REM sleep (KO, male)	Two-way RM ANOVA	Baseline: 10, DLaN:7	Time x DLaN: F (23, 345) = 1.137	p=0.3021
			with Geisser-Greenhouse's correction		Time: F (7.578, 113.7) = 10.37	p<0.0001
					DLaN: F (1, 15) = 1.168	p=0.2969
	2N	Percentage of time spent in wakefulness for 24 hours (WT, female)	Paired t test	Baseline: 8, DLaN:7 (7 pairs)	t=0.9654, df=6	p=0.3716
		Percentage of time spent in wakefulness for ZT0-ZT12 (WT, female)	Paired t test		t=0.1568, df=6	p=0.8805
		Percentage of time spent in wakefulness for ZT12-ZT24 (WT, female)	Paired t test		t=0.9513, df=6	p=0.3782
	2O	Percentage of time spent in NREM sleep for 24 hours (WT, female)	Wilcoxon matched-pairs signed rank test	Baseline: 8, DLaN:7 (7 pairs)	W = -7	p=0.5312
		Percentage of time spent in NREM sleep for ZT0-ZT12 (WT, female)	Paired t test		t=0.000, df=6	p>0.9999
		Percentage of time spent in NREM sleep for ZT12-ZT24 (WT, female)	Paired t test		t=0.6162, df=6	p=0.5604
	2P	Percentage of time spent in REM sleep for 24 hours (WT, female)	Paired t test	Baseline: 8, DLaN:7 (7 pairs)	t=0.3272, df=6	p=0.7546
		Percentage of time spent in REM sleep for ZT0-ZT12 (WT, female)	Paired t test		t=0.4597, df=6	p=0.6619
		Percentage of time spent in REM sleep for ZT12-ZT24 (WT, female)	Paired t test		t=1.220, df=6	p=0.2683
	2Q	Percentage of time spent in wakefulness for 24 hours (WT, male)	Paired t test	Baseline: 8, DLaN:8 (8 pairs)	t=1.336, df=7	p=0.2233
		Percentage of time spent in wakefulness for ZT0-ZT12 (WT, male)	Paired t test		t=0.1928, df=7	p=0.8526
		Percentage of time spent in wakefulness for ZT12-ZT24 (WT, male)	Wilcoxon matched-pairs signed rank test		W = -18	p=0.25
	2R	Percentage of time spent in NREM sleep for 24 hours (WT, male)	Paired t test	Baseline: 8, DLaN:8 (8 pairs)	t=1.518, df=7	p=0.1728
		Percentage of time spent in NREM sleep for ZT0-ZT12 (WT, male)	Paired t test		t=0.4715, df=7	p=0.6516
		Percentage of time spent in NREM sleep for ZT12-ZT24 (WT, male)	Wilcoxon matched-pairs signed rank test		W = 22	p=0.1484
	2S	Percentage of time spent in REM sleep for 24 hours (WT, male)	Paired t test	Baseline: 8, DLaN:8 (8 pairs)	t=0.8712, df=7	p=0.4125
		Percentage of time spent in REM sleep for ZT0-ZT12 (WT, male)	Paired t test		t=0.4001, df=7	p=0.701
		Percentage of time spent in REM sleep for ZT12-ZT24 (WT, male)	Paired t test		t=0.7479, df=7	p=0.4789
	2T	Percentage of time spent in wakefulness for 24 hours (KO, female)	Paired t test	Baseline: 8, DLaN:8 (8 pairs)	t=1.634, df=7	p=0.1463
		Percentage of time spent in wakefulness for ZT0-ZT12 (KO, female)	Paired t test		t=1.743, df=7	p=0.1248
		Percentage of time spent in wakefulness for ZT12-ZT24 (KO, female)	Paired t test		t=3.388, df=7	p=0.0116
	2U	Percentage of time spent in NREM sleep for 24 hours (KO, female)	Paired t test	Baseline: 8, DLaN:8 (8 pairs)	t=1.506, df=7	p=0.1759
		Percentage of time spent in NREM sleep for ZT0-ZT12 (KO, female)	Paired t test		t=1.507, df=7	p=0.1756
		Percentage of time spent in NREM sleep for ZT12-ZT24 (KO, female)	Paired t test		t=2.959, df=7	p=0.0211
	2V	Percentage of time spent in REM sleep for 24 hours (KO, female)	Paired t test	Baseline: 8, DLaN:8 (8 pairs)	t=0.9701, df=7	p=0.3643
		Percentage of time spent in REM sleep for ZT0-ZT12 (KO, female)	Paired t test		t=1.009, df=7	p=0.3464
		Percentage of time spent in REM sleep for ZT12-ZT24 (KO, female)	Paired t test		t=5.950, df=7	p=0.0006
	2W	Percentage of time spent in wakefulness for 24 hours (KO, male)	Paired t test	Baseline: 10, DLaN:7 (7 pairs)	t=2.071, df=6	p=0.0838
		Percentage of time spent in wakefulness for ZT0-ZT12 (KO, male)	Wilcoxon matched-pairs signed rank test		W = -14	p=0.2656
		Percentage of time spent in wakefulness for ZT12-ZT24 (KO, male)	Paired t test		t=1.644, df=6	p=0.1513
	2X	Percentage of time spent in NREM sleep for 24 hours (KO, male)	Paired t test	Baseline: 10, DLaN:7 (7 pairs)	t=1.644, df=6	p=0.1513
		Percentage of time spent in NREM sleep for ZT0-ZT12 (KO, male)	Wilcoxon matched-pairs signed rank test		W = 10	p=0.4688
		Percentage of time spent in NREM sleep for ZT12-ZT24 (KO, male)	Paired t test		t=1.999, df=6	p=0.0926
	2Y	Percentage of time spent in REM sleep for 24 hours (KO, male)	Paired t test	Baseline: 10, DLaN:7 (7 pairs)	t=0.9236, df=6	p=0.3913
		Percentage of time spent in REM sleep for ZT0-ZT12 (KO, male)	Paired t test		t=0.7215, df=6	p=0.4977
		Percentage of time spent in REM sleep for ZT12-ZT24 (KO, male)	Paired t test		t=0.8161, df=6	p=0.4456
	3A	Power spectrum of NREM sleep for ZT0-ZT12 (WT)	Two-way ANOVA	Baseline: 13	DLaN x Frequency: F (798, 14800) = 0.9084	p=0.9662
				2 weeks DLaN: 14	Frequency: F (399, 14800) = 114.5	p<0.0001
				6 weeks DLaN:13	DLaN: F (2, 14800) = 80.43	p<0.0001
	3B	Power spectrum of NREM sleep for ZT0-ZT12 (KO)	Two-way ANOVA	Baseline: 16	DLaN x Frequency: F (798, 16800) = 0.6036	p>0.9999
				2 weeks DLaN: 16	Frequency: F (399, 16800) = 103.2	p<0.0001
				6 weeks DLaN:13	DLaN: F (2, 16800) = 46.89	p<0.0001
	3C	Power spectrum of NREM sleep for ZT12-ZT24 (WT)	Two-way ANOVA	Baseline: 13	DLaN x Frequency: F (798, 14400) = 0.6286	p>0.9999
				2 weeks DLaN: 12	Frequency: F (399, 14400) = 100.0	p<0.0001
				6 weeks DLaN:13	DLaN:F (2, 14400) = 51.72	p<0.0001
	3D	Power spectrum of NREM sleep for ZT12-ZT24 (KO)	Two-way ANOVA	Baseline: 16	DLaN x Frequency: F (798, 16800) = 0.5107	p>0.9999
				2 weeks DLaN: 16	Frequency: F (399, 16800) = 117.0	p<0.0001
				6 weeks DLaN:13	DLaN: F (2, 16800) = 47.45	p<0.0001
	3E	Slow wave sleep of NREM sleep for baseline	Mixed-effects model (REML)	WT: 13; KO: 16	Genotype x time: F (23, 546) = 1.313	p = 0.1508
			with Geisser-Greenhouse's correction		Time: F (5.916, 140.4) = 7.499	p<0.0001
					Genotype: F (1, 546) = 0.01790	p=0.8936
	3F	Slow wave sleep of NREM sleep for 2 weeks DLaN	Mixed-effects model (REML)	WT: 11; KO: 15	Genotype x time: F (23, 464) = 2.152	p=0.0016
			with Geisser-Greenhouse's correction		Time: F (4.301, 86.76) = 11.80	p<0.0001
					Genotype: F (1, 24) = 4.895	p=0.0367
	3G	Slow wave sleep of NREM sleep for 6 weeks DLaN	Mixed-effects model (REML)	WT: 12; KO: 13	Genotype x time: F (23, 448) = 4.151	p<0.0001
			with Geisser-Greenhouse's correction		Time: F (4.897, 95.39) = 13.21	p<0.0001
					Genotype: F (1, 23) = 2.543	p=0.1244
	4D	Abnormal EEG events in WT mice	Mixed-effects model (REML)	Baseline: 16	DLaN: F (1.279, 16.63) = 2.282	p=0.1459
			with Geisser-Greenhouse's correction	2 weeks DLaN: 14
				6 weeks DLaN:14
	4E	Abnormal EEG events in KO mice	Mixed-effects model (REML)	Baseline: 16	DLaN: F (1.400, 18.91) = 20.40	p<0.0001
			with Geisser-Greenhouse's correction	2 weeks DLaN: 15
				6 weeks DLaN:14
	5A	Abnormal EEG events occurred during REM sleep (2 weeks DLaN)	Two-way RM ANOVA	Baseline: 16	Time x DLaN: F (23, 666) = 1.617	p = 0.0345
			with Geisser-Greenhouse's correction	2 weeks DLaN: 15	Time: F (9.014, 261.0) = 5.742	p<0.0001
					DLaN: F (1, 29) = 6.620	p=0.0155
	5B	Abnormal EEG events occurred during waking (2 weeks DLaN)	Two-way RM ANOVA	Baseline: 16	Time x DLaN: F (23, 667) = 3.532	p<0.0001
			with Geisser-Greenhouse's correction	2 weeks DLaN: 15	Time: F (4.723, 137.0) = 3.348	p=0.0080
					DLaN: F (1, 29) = 19.51	p=0.0001
	5C	Abnormal EEG events occurred during REM sleep (6 weeks DLaN)	Two-way RM ANOVA	Baseline: 16	Time x DLaN: F (23, 644) = 2.091	p=0.0022
			with Geisser-Greenhouse's correction	6 weeks DLaN:14	Time: F (7.824, 219.1) = 5.100	p<0.0001
					DLaN: F (1, 28) = 19.58	p=0.0001
	5D	Abnormal EEG events occurred during waking (6 weeks DLaN)	Two-way RM ANOVA	Baseline: 16	Time x DLaN: F (23, 644) = 7.988	p<0.0001
			with Geisser-Greenhouse's correction	6 weeks DLaN:14	Time: F (5.429, 152.0) = 7.483	p<0.0001
					DLaN: F (1, 28) = 48.63	p<0.0001
	5E	Normalized abnormal EEG events occurred during REM sleep (2 weeks DLaN)	Mixed-effects model (REML)	Baseline: 16	Time x DLaN: F (23, 488) = 1.570	p=0.0455
			with Geisser-Greenhouse's correction	2 weeks DLaN: 15	Time: F (23.00, 488.0) = 1.462	p=0.0774
					DLaN: F (1, 29) = 15.07	p=0.0006
	5F	Normalized abnormal EEG events occurred during wakefulness (2 weeks DLaN)	Two-way RM ANOVA	Baseline: 16	Time x DLaN: F (23, 667) = 1.255	p=0.1902
			with Geisser-Greenhouse's correction	2 weeks DLaN: 15	Time: F (4.226, 122.6) = 1.171	p=0.3274
					DLaN: F (1, 29) = 18.78	p=0.0002
	5G	Normalized abnormal EEG events occurred during REM sleep (6 weeks DLaN)	Mixed-effects model (REML)	Baseline: 16	Time x DLaN: F (23, 472) = 1.629	p=0.0337
			with Geisser-Greenhouse's correction	6 weeks DLaN:14	Time: F (4.438, 91.08) = 1.969	p=0.0989
					DLaN: F (1, 28) = 12.44	p=0.0015
	5H	Normalized abnormal EEG events occurred during wakefulness (6 weeks DLaN)	Two-way RM ANOVA	Baseline: 16	Time x DLaN: F (23, 644) = 4.186	p<0.0001
			with Geisser-Greenhouse's correction	6 weeks DLaN:14	Time: F (7.350, 205.8) = 3.648	p=0.0008
					DLaN: F (1, 28) = 47.05	p<0.0001
	5I	Power spectrum of abnormal EEG events occurred during REM sleep	Two-way RM ANOVA		Abnormal EEG x Frequency: F (49, 1176) = 33.86	p<0.0001
			with Geisser-Greenhouse's correction	n= 13	Frequency: F (49, 1176) = 73.11	p<0.0001
					Abnormal EEG: F (1, 24) = 49.38	p<0.0001
	5J	Power spectrum of abnormal EEG events occurred during wakefulness	Two-way RM ANOVA		Abnormal EEG x Frequency: F (49, 1176) = 19.16	p<0.0001
			with Geisser-Greenhouse's correction	n=13	Frequency: F (3.010, 72.24) = 35.53	p<0.0001
					Abnormal EEG: F (1, 24) = 43.61	p<0.0001
